# Supplementary material for: Clinical Heterogeneity in MT-ATP6 Pathogenic Variants: Same Genotype—Different Onset
Source: Cells. 2022 Jan 30;11(3):489. doi: 10.3390/cells11030489 (PMC8834419; doi:10.3390/cells11030489)
Supplement: Supplementary file 1 [file cells-11-00489-s001.zip]

Archive with 1 entries (1 files):
- cells-1478134-supplementary.pdf
